# Supplementary material for: Inoculum Sources Modulate Mycorrhizal Inoculation Effect on Tamarix articulata Development and Its Associated Rhizosphere Microbiota
Source: Plants (Basel). 2021 Dec 10;10(12):2716. doi: 10.3390/plants10122716 (PMC8707033; doi:10.3390/plants10122716)
Supplement: Supplementary file 1 [file plants-10-02716-s001.zip]

Archive with 1 entries (1 files):
- plants-1370345-supplementary.pdf
